# Supplementary material for: CO2 removal to reach net zero warming of global methane and nitrous oxide emissions of livestock: Comparison of two metrics under different 2050 FAO scenarios
Source: PLoS One. 2025 Aug 18;20(8):e0330379. doi: 10.1371/journal.pone.0330379 (PMC12360545; doi:10.1371/journal.pone.0330379)
Supplement: S1 Data — (XLSX) [file pone.0330379.s001.xlsx]

## Sheet: zero warming GWP100 scenario
	data available from FAOSTAT	1961	1962	1963	1964	1965	1966	1967	1968	1969	1970	1971	1972	1973	1974	1975	1976	1977	1978	1979	1980	1981	1982	1983	1984	1985	1986	1987	1988	1989	1990	1991	1992	1993	1994	1995	1996	1997	1998	1999	2000	2001	2002	2003	2004	2005	2006	2007	2008
emissions	CH4 (kt)	72522.1	73645.1	74399.5	75299.8	76652.7	78200.8	79816.2	80954.7	81281.2	81739.2	83089.9	84460.5	85506.4	87433.9	88722.2	89359.5	89750.9	90044.6	90691	91864.5	92614.5	93569.7	94087.1	94720.6	95149.4	95960.1	96000.5	96497.8	97775.5	98320.8	98396.1	97639.7	97215.9	97965.5	98209.8	98176.4	96414	96569.9	96818.1	97208.8	97251.1	98161.3	99298.3	100412	101463	102393	103268	104041
emissions	N2O (kt)	2202.98	2237.94	2267.67	2299.23	2353.23	2401.51	2458.13	2498.23	2514.63	2535.99	2585.84	2631.77	2662.15	2724.58	2771.86	2791.65	2803.82	2820.38	2849.54	2894.43	2920.41	2953.98	2972.34	2988.87	3006.11	3044.42	3064.39	3090.31	3143.98	3175.06	3175.51	3178.51	3172.52	3213.02	3236.46	3255.64	3201.61	3207.93	3236.65	3267.61	3275.49	3318.58	3353.82	3399.62	3448.48	3481.43	3522.57	3562.35
emissions	CH4 (Mt)	72.5221	73.6451	74.3995	75.2998	76.6527	78.2008	79.8162	80.9547	81.2812	81.7392	83.0899	84.4605	85.5064	87.4339	88.7222	89.3595	89.7509	90.0446	90.691	91.8645	92.6145	93.5697	94.0871	94.7206	95.1494	95.9601	96.0005	96.4978	97.7755	98.3208	98.3961	97.6397	97.2159	97.9655	98.2098	98.1764	96.414	96.5699	96.8181	97.2088	97.2511	98.1613	99.2983	100.412	101.463	102.393	103.268	104.041
emissions	N2O (Mt)	2.20298	2.23794	2.26767	2.29923	2.35323	2.40151	2.45813	2.49823	2.51463	2.53599	2.58584	2.63177	2.66215	2.72458	2.77186	2.79165	2.80382	2.82038	2.84954	2.89443	2.92041	2.95398	2.97234	2.98887	3.00611	3.04442	3.06439	3.09031	3.14398	3.17506	3.17551	3.17851	3.17252	3.21302	3.23646	3.25564	3.20161	3.20793	3.23665	3.26761	3.27549	3.31858	3.35382	3.39962	3.44848	3.48143	3.52257	3.56235
	Calculations
GWP100	CH4 (Gt) CO2e	2.03062	2.06206	2.08319	2.10839	2.14627	2.18962	2.23485	2.26673	2.27587	2.2887	2.32652	2.36489	2.39418	2.44815	2.48422	2.50207	2.51303	2.52125	2.53935	2.57221	2.5932	2.61995	2.63444	2.65218	2.66418	2.68688	2.68801	2.70194	2.73771	2.75298	2.75509	2.73391	2.72204	2.74303	2.74987	2.74894	2.69959	2.70396	2.71091	2.72185	2.72303	2.74852	2.78035	2.81154	2.84096	2.86702	2.89151	2.91314
GWP100	N2O (Gt) CO2e	0.583788	0.593053	0.600933	0.609296	0.623606	0.6364	0.651405	0.66203	0.666377	0.672036	0.685248	0.697419	0.70547	0.722014	0.734542	0.739788	0.743011	0.747402	0.755127	0.767025	0.773908	0.782804	0.78767	0.792052	0.79662	0.806772	0.812063	0.818933	0.833156	0.841392	0.841509	0.842305	0.840718	0.851451	0.857662	0.862744	0.848427	0.8501	0.857712	0.865918	0.868006	0.879423	0.888763	0.900899	0.913848	0.92258	0.933481	0.944022
GWP100	TOT (Gt) CO2e	2.61441	2.65512	2.68412	2.71769	2.76988	2.82602	2.88626	2.92876	2.94225	2.96073	3.01177	3.06231	3.09965	3.17016	3.21876	3.24185	3.25604	3.26865	3.29448	3.33923	3.36711	3.40275	3.42211	3.44423	3.4608	3.49366	3.50008	3.52087	3.57087	3.59437	3.5966	3.57622	3.56276	3.59449	3.60754	3.61168	3.54802	3.55406	3.56862	3.58776	3.59104	3.62794	3.66912	3.71244	3.75481	3.7896	3.82499	3.85716
GWP*	CH4 (Gt) CO2we																				3.02197	2.98345	3.01484	2.97333	2.8927	2.76285	2.67345	2.5431	2.56731	2.67488	2.58331	2.42976	2.20936	1.92623	1.86801	1.82315	1.77234	1.51384	1.45669	1.34853	1.30884	1.20054	1.25442	1.32324	1.41352	1.45032	1.56353	1.61529	1.56122
GWP + GWP*	TOT Gt CO2e +CO2we																				3.789	3.75736	3.79764	3.761	3.68475	3.55947	3.48022	3.35516	3.38624	3.50804	3.4247	3.27127	3.05166	2.76695	2.71946	2.68081	2.63508	2.36227	2.30679	2.20624	2.17476	2.06855	2.13384	2.212	2.31442	2.36416	2.48611	2.54877	2.50525
																												GWP cumulative Gt CO2e			0	3.5966	7.17282	10.7356	14.3301	17.9376	21.5493	25.0973	28.6514	32.22	35.8077	39.3988	43.0267	46.6958	50.4083	54.1631	57.9527	61.7777	65.6348
																												GWP* cumulative Gt CO2e +CO2we			0	3.27127	6.32293	9.08988	11.8093	14.4901	17.1252	19.4875	21.7943	24.0005	26.1753	28.2438	30.3777	32.5897	34.9041	37.2683	39.7544	42.3031	44.8084
																												implied temperature derived from GWP, °C			0	0.00161847	0.00322777	0.00483101	0.00644853	0.00807192	0.00969718	0.0112938	0.0128931	0.014499	0.0161135	0.0177295	0.019362	0.0210131	0.0226837	0.0243734	0.0260787	0.0278	0.0295357
																												implied temperature derived from GWP*, °C			0	0.00147207	0.00284532	0.00409045	0.0053142	0.00652057	0.00770635	0.00876937	0.00980743	0.0108002	0.0117789	0.0127097	0.01367	0.0146654	0.0157068	0.0167707	0.0178895	0.0190364	0.0201638
																															1990	1991	1992	1993	1994	1995	1996	1997	1998	1999	2000	2001	2002	2003	2004	2005	2006	2007	2008
																														CO2we scenario net 0	3.4247	3.27127	3.05166	2.76695	2.71946	2.68081	2.63508	2.36227	2.30679	2.20624	2.17476	2.06855	2.13384	2.212	2.31442	2.36416	2.48611	2.54877	2.50525
																														CO2e scenario net 0	3.59437	3.5966	3.57622	3.56276	3.59449	3.60754	3.61168	3.54802	3.55406	3.56862	3.58776	3.59104	3.62794	3.66912	3.71244	3.75481	3.7896	3.82499	3.85716
																														CO2we scenario costante	3.4247	3.27127	3.05166	2.76695	2.71946	2.68081	2.63508	2.36227	2.30679	2.20624	2.17476	2.06855	2.13384	2.212	2.31442	2.36416	2.48611	2.54877	2.50525
																														CO2e scenario costante	3.59437	3.5966	3.57622	3.56276	3.59449	3.60754	3.61168	3.54802	3.55406	3.56862	3.58776	3.59104	3.62794	3.66912	3.71244	3.75481	3.7896	3.82499	3.85716
																															per raggiungere la neutralità carbonica, ad emissioni costanti dovremmo iniziare ad aumentare il sequestro per arrivare a sequestrare una quantità di circa 0.9 Gt di CO2/y nel 2050
																															in termini di GWP100 dovremmo azzerare tutte le emissioni, oppure bilanciarle con il sequestro di 4.2 Gt di CO2e/y
																														CO2we scenario mitigation	3.4247	3.27127	3.05166	2.76695	2.71946	2.68081	2.63508	2.36227	2.30679	2.20624	2.17476	2.06855	2.13384	2.212	2.31442	2.36416	2.48611	2.54877	2.50525
																														CO2e scenario mitigation	3.59437	3.5966	3.57622	3.56276	3.59449	3.60754	3.61168	3.54802	3.55406	3.56862	3.58776	3.59104	3.62794	3.66912	3.71244	3.75481	3.7896	3.82499	3.85716
																														CO2we scenario increase	3.4247	3.27127	3.05166	2.76695	2.71946	2.68081	2.63508	2.36227	2.30679	2.20624	2.17476	2.06855	2.13384	2.212	2.31442	2.36416	2.48611	2.54877	2.50525
																														CO2e scenario increase	3.59437	3.5966	3.57622	3.56276	3.59449	3.60754	3.61168	3.54802	3.55406	3.56862	3.58776	3.59104	3.62794	3.66912	3.71244	3.75481	3.7896	3.82499	3.85716
																														TOT (Gt) CO2we	3.4247	3.27127	3.05166	2.76695	2.71946	2.68081	2.63508	2.36227	2.30679	2.20624	2.17476	2.06855	2.13384	2.212	2.31442	2.36416	2.48611	2.54877	2.50525
																														TOT (Gt) CO2e	3.59437	3.5966	3.57622	3.56276	3.59449	3.60754	3.61168	3.54802	3.55406	3.56862	3.58776	3.59104	3.62794	3.66912	3.71244	3.75481	3.7896	3.82499	3.85716
																														°C	0	0.00161847	0.00322777	0.00483101	0.00644853	0.00807192	0.00969718	0.0112938	0.0128931	0.014499	0.0161135	0.0177295	0.019362	0.0210131	0.0226837	0.0243734	0.0260787	0.0278	0.0295357
																														°C	0	0.00147207	0.00284532	0.00409045	0.0053142	0.00652057	0.00770635	0.00876937	0.00980743	0.0108002	0.0117789	0.0127097	0.01367	0.0146654	0.0157068	0.0167707	0.0178895	0.0190364	0.0201638
																													GWP	cum Gt CO2e	0	3.5966	7.17282	10.7356	14.3301	17.9376	21.5493	25.0973	28.6514	32.22	35.8077	39.3988	43.0267	46.6958	50.4083	54.1631	57.9527	61.7777	65.6348
																													GWP*	cum Gt CO2e +CO2we	0	3.27127	6.32293	9.08988	11.8093	14.4901	17.1252	19.4875	21.7943	24.0005	26.1753	28.2438	30.3777	32.5897	34.9041	37.2683	39.7544	42.3031	44.8084
[truncated: 43 more columns]

## Sheet: zero warming GWPstar scenario
	data available from FAOSTAT	1961	1962	1963	1964	1965	1966	1967	1968	1969	1970	1971	1972	1973	1974	1975	1976	1977	1978	1979	1980	1981	1982	1983	1984	1985	1986	1987	1988	1989	1990	1991	1992	1993	1994	1995	1996	1997	1998	1999	2000	2001	2002	2003	2004	2005	2006	2007	2008
emissions	CH4 (kt)	72522.1	73645.1	74399.5	75299.8	76652.7	78200.8	79816.2	80954.7	81281.2	81739.2	83089.9	84460.5	85506.4	87433.9	88722.2	89359.5	89750.9	90044.6	90691	91864.5	92614.5	93569.7	94087.1	94720.6	95149.4	95960.1	96000.5	96497.8	97775.5	98320.8	98396.1	97639.7	97215.9	97965.5	98209.8	98176.4	96414	96569.9	96818.1	97208.8	97251.1	98161.3	99298.3	100412	101463	102393	103268	104041
emissions	N2O (kt)	2202.98	2237.94	2267.67	2299.23	2353.23	2401.51	2458.13	2498.23	2514.63	2535.99	2585.84	2631.77	2662.15	2724.58	2771.86	2791.65	2803.82	2820.38	2849.54	2894.43	2920.41	2953.98	2972.34	2988.87	3006.11	3044.42	3064.39	3090.31	3143.98	3175.06	3175.51	3178.51	3172.52	3213.02	3236.46	3255.64	3201.61	3207.93	3236.65	3267.61	3275.49	3318.58	3353.82	3399.62	3448.48	3481.43	3522.57	3562.35
emissions	CH4 (Mt)	72.5221	73.6451	74.3995	75.2998	76.6527	78.2008	79.8162	80.9547	81.2812	81.7392	83.0899	84.4605	85.5064	87.4339	88.7222	89.3595	89.7509	90.0446	90.691	91.8645	92.6145	93.5697	94.0871	94.7206	95.1494	95.9601	96.0005	96.4978	97.7755	98.3208	98.3961	97.6397	97.2159	97.9655	98.2098	98.1764	96.414	96.5699	96.8181	97.2088	97.2511	98.1613	99.2983	100.412	101.463	102.393	103.268	104.041
emissions	N2O (Mt)	2.20298	2.23794	2.26767	2.29923	2.35323	2.40151	2.45813	2.49823	2.51463	2.53599	2.58584	2.63177	2.66215	2.72458	2.77186	2.79165	2.80382	2.82038	2.84954	2.89443	2.92041	2.95398	2.97234	2.98887	3.00611	3.04442	3.06439	3.09031	3.14398	3.17506	3.17551	3.17851	3.17252	3.21302	3.23646	3.25564	3.20161	3.20793	3.23665	3.26761	3.27549	3.31858	3.35382	3.39962	3.44848	3.48143	3.52257	3.56235
	Calculations
GWP100	CH4 (Gt) CO2e	2.03062	2.06206	2.08319	2.10839	2.14627	2.18962	2.23485	2.26673	2.27587	2.2887	2.32652	2.36489	2.39418	2.44815	2.48422	2.50207	2.51303	2.52125	2.53935	2.57221	2.5932	2.61995	2.63444	2.65218	2.66418	2.68688	2.68801	2.70194	2.73771	2.75298	2.75509	2.73391	2.72204	2.74303	2.74987	2.74894	2.69959	2.70396	2.71091	2.72185	2.72303	2.74852	2.78035	2.81154	2.84096	2.86702	2.89151	2.91314
GWP100	N2O (Gt) CO2e	0.583788	0.593053	0.600933	0.609296	0.623606	0.6364	0.651405	0.66203	0.666377	0.672036	0.685248	0.697419	0.70547	0.722014	0.734542	0.739788	0.743011	0.747402	0.755127	0.767025	0.773908	0.782804	0.78767	0.792052	0.79662	0.806772	0.812063	0.818933	0.833156	0.841392	0.841509	0.842305	0.840718	0.851451	0.857662	0.862744	0.848427	0.8501	0.857712	0.865918	0.868006	0.879423	0.888763	0.900899	0.913848	0.92258	0.933481	0.944022
GWP100	TOT (Gt) CO2e	2.61441	2.65512	2.68412	2.71769	2.76988	2.82602	2.88626	2.92876	2.94225	2.96073	3.01177	3.06231	3.09965	3.17016	3.21876	3.24185	3.25604	3.26865	3.29448	3.33923	3.36711	3.40275	3.42211	3.44423	3.4608	3.49366	3.50008	3.52087	3.57087	3.59437	3.5966	3.57622	3.56276	3.59449	3.60754	3.61168	3.54802	3.55406	3.56862	3.58776	3.59104	3.62794	3.66912	3.71244	3.75481	3.7896	3.82499	3.85716
GWP*	CH4 (Gt) CO2we																				3.02197	2.98345	3.01484	2.97333	2.8927	2.76285	2.67345	2.5431	2.56731	2.67488	2.58331	2.42976	2.20936	1.92623	1.86801	1.82315	1.77234	1.51384	1.45669	1.34853	1.30884	1.20054	1.25442	1.32324	1.41352	1.45032	1.56353	1.61529	1.56122
GWP + GWP*	TOT Gt CO2e +CO2we																				3.789	3.75736	3.79764	3.761	3.68475	3.55947	3.48022	3.35516	3.38624	3.50804	3.4247	3.27127	3.05166	2.76695	2.71946	2.68081	2.63508	2.36227	2.30679	2.20624	2.17476	2.06855	2.13384	2.212	2.31442	2.36416	2.48611	2.54877	2.50525
																													GWP cumulative Gt CO2e		0	3.5966	7.17282	10.7356	14.3301	17.9376	21.5493	25.0973	28.6514	32.22	35.8077	39.3988	43.0267	46.6958	50.4083	54.1631	57.9527	61.7777	65.6348
																													GWP* cumulative Gt CO2e +CO2we		0	3.27127	6.32293	9.08988	11.8093	14.4901	17.1252	19.4875	21.7943	24.0005	26.1753	28.2438	30.3777	32.5897	34.9041	37.2683	39.7544	42.3031	44.8084
																													implied temperature derived from GWP, °C		0	0.00161847	0.00322777	0.00483101	0.00644853	0.00807192	0.00969718	0.0112938	0.0128931	0.014499	0.0161135	0.0177295	0.019362	0.0210131	0.0226837	0.0243734	0.0260787	0.0278	0.0295357
																													implied temperature derived from GWP*, °C		0	0.00147207	0.00284532	0.00409045	0.0053142	0.00652057	0.00770635	0.00876937	0.00980743	0.0108002	0.0117789	0.0127097	0.01367	0.0146654	0.0157068	0.0167707	0.0178895	0.0190364	0.0201638
[truncated: 43 more columns]

## Sheet: FAO Increasing (no-mitigation) 
	data available from FAOSTAT	1961	1962	1963	1964	1965	1966	1967	1968	1969	1970	1971	1972	1973	1974	1975	1976	1977	1978	1979	1980	1981	1982	1983	1984	1985	1986	1987	1988	1989	1990	1991	1992	1993	1994	1995	1996	1997	1998	1999	2000	2001	2002	2003	2004	2005	2006	2007	2008
emissions	CH4 (kt)	72522.1	73645.1	74399.5	75299.8	76652.7	78200.8	79816.2	80954.7	81281.2	81739.2	83089.9	84460.5	85506.4	87433.9	88722.2	89359.5	89750.9	90044.6	90691	91864.5	92614.5	93569.7	94087.1	94720.6	95149.4	95960.1	96000.5	96497.8	97775.5	98320.8	98396.1	97639.7	97215.9	97965.5	98209.8	98176.4	96414	96569.9	96818.1	97208.8	97251.1	98161.3	99298.3	100412	101463	102393	103268	104041
emissions	N2O (kt)	2202.98	2237.94	2267.67	2299.23	2353.23	2401.51	2458.13	2498.23	2514.63	2535.99	2585.84	2631.77	2662.15	2724.58	2771.86	2791.65	2803.82	2820.38	2849.54	2894.43	2920.41	2953.98	2972.34	2988.87	3006.11	3044.42	3064.39	3090.31	3143.98	3175.06	3175.51	3178.51	3172.52	3213.02	3236.46	3255.64	3201.61	3207.93	3236.65	3267.61	3275.49	3318.58	3353.82	3399.62	3448.48	3481.43	3522.57	3562.35
emissions	CH4 (Mt)	72.5221	73.6451	74.3995	75.2998	76.6527	78.2008	79.8162	80.9547	81.2812	81.7392	83.0899	84.4605	85.5064	87.4339	88.7222	89.3595	89.7509	90.0446	90.691	91.8645	92.6145	93.5697	94.0871	94.7206	95.1494	95.9601	96.0005	96.4978	97.7755	98.3208	98.3961	97.6397	97.2159	97.9655	98.2098	98.1764	96.414	96.5699	96.8181	97.2088	97.2511	98.1613	99.2983	100.412	101.463	102.393	103.268	104.041
emissions	N2O (Mt)	2.20298	2.23794	2.26767	2.29923	2.35323	2.40151	2.45813	2.49823	2.51463	2.53599	2.58584	2.63177	2.66215	2.72458	2.77186	2.79165	2.80382	2.82038	2.84954	2.89443	2.92041	2.95398	2.97234	2.98887	3.00611	3.04442	3.06439	3.09031	3.14398	3.17506	3.17551	3.17851	3.17252	3.21302	3.23646	3.25564	3.20161	3.20793	3.23665	3.26761	3.27549	3.31858	3.35382	3.39962	3.44848	3.48143	3.52257	3.56235
	Calculations
GWP100	CH4 (Gt) CO2e	2.03062	2.06206	2.08319	2.10839	2.14627	2.18962	2.23485	2.26673	2.27587	2.2887	2.32652	2.36489	2.39418	2.44815	2.48422	2.50207	2.51303	2.52125	2.53935	2.57221	2.5932	2.61995	2.63444	2.65218	2.66418	2.68688	2.68801	2.70194	2.73771	2.75298	2.75509	2.73391	2.72204	2.74303	2.74987	2.74894	2.69959	2.70396	2.71091	2.72185	2.72303	2.74852	2.78035	2.81154	2.84096	2.86702	2.89151	2.91314
GWP100	N2O (Gt) CO2e	0.583788	0.593053	0.600933	0.609296	0.623606	0.6364	0.651405	0.66203	0.666377	0.672036	0.685248	0.697419	0.70547	0.722014	0.734542	0.739788	0.743011	0.747402	0.755127	0.767025	0.773908	0.782804	0.78767	0.792052	0.79662	0.806772	0.812063	0.818933	0.833156	0.841392	0.841509	0.842305	0.840718	0.851451	0.857662	0.862744	0.848427	0.8501	0.857712	0.865918	0.868006	0.879423	0.888763	0.900899	0.913848	0.92258	0.933481	0.944022
GWP100	TOT (Gt) CO2e	2.61441	2.65512	2.68412	2.71769	2.76988	2.82602	2.88626	2.92876	2.94225	2.96073	3.01177	3.06231	3.09965	3.17016	3.21876	3.24185	3.25604	3.26865	3.29448	3.33923	3.36711	3.40275	3.42211	3.44423	3.4608	3.49366	3.50008	3.52087	3.57087	3.59437	3.5966	3.57622	3.56276	3.59449	3.60754	3.61168	3.54802	3.55406	3.56862	3.58776	3.59104	3.62794	3.66912	3.71244	3.75481	3.7896	3.82499	3.85716
GWP*	CH4 (Gt) CO2we																				3.02197	2.98345	3.01484	2.97333	2.8927	2.76285	2.67345	2.5431	2.56731	2.67488	2.58331	2.42976	2.20936	1.92623	1.86801	1.82315	1.77234	1.51384	1.45669	1.34853	1.30884	1.20054	1.25442	1.32324	1.41352	1.45032	1.56353	1.61529	1.56122
GWP + GWP*	TOT Gt CO2e +CO2we																				3.789	3.75736	3.79764	3.761	3.68475	3.55947	3.48022	3.35516	3.38624	3.50804	3.4247	3.27127	3.05166	2.76695	2.71946	2.68081	2.63508	2.36227	2.30679	2.20624	2.17476	2.06855	2.13384	2.212	2.31442	2.36416	2.48611	2.54877	2.50525
																													GWP cumulative Gt CO2e		0	3.5966	7.17282	10.7356	14.3301	17.9376	21.5493	25.0973	28.6514	32.22	35.8077	39.3988	43.0267	46.6958	50.4083	54.1631	57.9527	61.7777	65.6348
																													GWP* cumulative Gt CO2e +CO2we		0	3.27127	6.32293	9.08988	11.8093	14.4901	17.1252	19.4875	21.7943	24.0005	26.1753	28.2438	30.3777	32.5897	34.9041	37.2683	39.7544	42.3031	44.8084
																													implied temperature derived from GWP, °C		0	0.00161847	0.00322777	0.00483101	0.00644853	0.00807192	0.00969718	0.0112938	0.0128931	0.014499	0.0161135	0.0177295	0.019362	0.0210131	0.0226837	0.0243734	0.0260787	0.0278	0.0295357
																													implied temperature derived from GWP*, °C		0	0.00147207	0.00284532	0.00409045	0.0053142	0.00652057	0.00770635	0.00876937	0.00980743	0.0108002	0.0117789	0.0127097	0.01367	0.0146654	0.0157068	0.0167707	0.0178895	0.0190364	0.0201638
[truncated: 42 more columns]

## Sheet: constant emissions
	data available from FAOSTAT	1961	1962	1963	1964	1965	1966	1967	1968	1969	1970	1971	1972	1973	1974	1975	1976	1977	1978	1979	1980	1981	1982	1983	1984	1985	1986	1987	1988	1989	1990	1991	1992	1993	1994	1995	1996	1997	1998	1999	2000	2001	2002	2003	2004	2005	2006	2007	2008
emissions	CH4 (kt)	72522.1	73645.1	74399.5	75299.8	76652.7	78200.8	79816.2	80954.7	81281.2	81739.2	83089.9	84460.5	85506.4	87433.9	88722.2	89359.5	89750.9	90044.6	90691	91864.5	92614.5	93569.7	94087.1	94720.6	95149.4	95960.1	96000.5	96497.8	97775.5	98320.8	98396.1	97639.7	97215.9	97965.5	98209.8	98176.4	96414	96569.9	96818.1	97208.8	97251.1	98161.3	99298.3	100412	101463	102393	103268	104041
emissions	N2O (kt)	2202.98	2237.94	2267.67	2299.23	2353.23	2401.51	2458.13	2498.23	2514.63	2535.99	2585.84	2631.77	2662.15	2724.58	2771.86	2791.65	2803.82	2820.38	2849.54	2894.43	2920.41	2953.98	2972.34	2988.87	3006.11	3044.42	3064.39	3090.31	3143.98	3175.06	3175.51	3178.51	3172.52	3213.02	3236.46	3255.64	3201.61	3207.93	3236.65	3267.61	3275.49	3318.58	3353.82	3399.62	3448.48	3481.43	3522.57	3562.35
emissions	CH4 (Mt)	72.5221	73.6451	74.3995	75.2998	76.6527	78.2008	79.8162	80.9547	81.2812	81.7392	83.0899	84.4605	85.5064	87.4339	88.7222	89.3595	89.7509	90.0446	90.691	91.8645	92.6145	93.5697	94.0871	94.7206	95.1494	95.9601	96.0005	96.4978	97.7755	98.3208	98.3961	97.6397	97.2159	97.9655	98.2098	98.1764	96.414	96.5699	96.8181	97.2088	97.2511	98.1613	99.2983	100.412	101.463	102.393	103.268	104.041
emissions	N2O (Mt)	2.20298	2.23794	2.26767	2.29923	2.35323	2.40151	2.45813	2.49823	2.51463	2.53599	2.58584	2.63177	2.66215	2.72458	2.77186	2.79165	2.80382	2.82038	2.84954	2.89443	2.92041	2.95398	2.97234	2.98887	3.00611	3.04442	3.06439	3.09031	3.14398	3.17506	3.17551	3.17851	3.17252	3.21302	3.23646	3.25564	3.20161	3.20793	3.23665	3.26761	3.27549	3.31858	3.35382	3.39962	3.44848	3.48143	3.52257	3.56235
	Calculations
GWP100	CH4 (Gt) CO2e	2.03062	2.06206	2.08319	2.10839	2.14627	2.18962	2.23485	2.26673	2.27587	2.2887	2.32652	2.36489	2.39418	2.44815	2.48422	2.50207	2.51303	2.52125	2.53935	2.57221	2.5932	2.61995	2.63444	2.65218	2.66418	2.68688	2.68801	2.70194	2.73771	2.75298	2.75509	2.73391	2.72204	2.74303	2.74987	2.74894	2.69959	2.70396	2.71091	2.72185	2.72303	2.74852	2.78035	2.81154	2.84096	2.86702	2.89151	2.91314
GWP100	N2O (Gt) CO2e	0.583788	0.593053	0.600933	0.609296	0.623606	0.6364	0.651405	0.66203	0.666377	0.672036	0.685248	0.697419	0.70547	0.722014	0.734542	0.739788	0.743011	0.747402	0.755127	0.767025	0.773908	0.782804	0.78767	0.792052	0.79662	0.806772	0.812063	0.818933	0.833156	0.841392	0.841509	0.842305	0.840718	0.851451	0.857662	0.862744	0.848427	0.8501	0.857712	0.865918	0.868006	0.879423	0.888763	0.900899	0.913848	0.92258	0.933481	0.944022
GWP100	TOT (Gt) CO2e	2.61441	2.65512	2.68412	2.71769	2.76988	2.82602	2.88626	2.92876	2.94225	2.96073	3.01177	3.06231	3.09965	3.17016	3.21876	3.24185	3.25604	3.26865	3.29448	3.33923	3.36711	3.40275	3.42211	3.44423	3.4608	3.49366	3.50008	3.52087	3.57087	3.59437	3.5966	3.57622	3.56276	3.59449	3.60754	3.61168	3.54802	3.55406	3.56862	3.58776	3.59104	3.62794	3.66912	3.71244	3.75481	3.7896	3.82499	3.85716
GWP*	CH4 (Gt) CO2we																				3.02197	2.98345	3.01484	2.97333	2.8927	2.76285	2.67345	2.5431	2.56731	2.67488	2.58331	2.42976	2.20936	1.92623	1.86801	1.82315	1.77234	1.51384	1.45669	1.34853	1.30884	1.20054	1.25442	1.32324	1.41352	1.45032	1.56353	1.61529	1.56122
GWP + GWP*	TOT Gt CO2e +CO2we																				3.789	3.75736	3.79764	3.761	3.68475	3.55947	3.48022	3.35516	3.38624	3.50804	3.4247	3.27127	3.05166	2.76695	2.71946	2.68081	2.63508	2.36227	2.30679	2.20624	2.17476	2.06855	2.13384	2.212	2.31442	2.36416	2.48611	2.54877	2.50525
																													GWP cumulative Gt CO2e		0	3.5966	7.17282	10.7356	14.3301	17.9376	21.5493	25.0973	28.6514	32.22	35.8077	39.3988	43.0267	46.6958	50.4083	54.1631	57.9527	61.7777	65.6348
																													GWP* cumulative Gt CO2e +CO2we		0	3.27127	6.32293	9.08988	11.8093	14.4901	17.1252	19.4875	21.7943	24.0005	26.1753	28.2438	30.3777	32.5897	34.9041	37.2683	39.7544	42.3031	44.8084
																													implied temperature derived from GWP, °C		0	0.00161847	0.00322777	0.00483101	0.00644853	0.00807192	0.00969718	0.0112938	0.0128931	0.014499	0.0161135	0.0177295	0.019362	0.0210131	0.0226837	0.0243734	0.0260787	0.0278	0.0295357
																													implied temperature derived from GWP*, °C		0	0.00147207	0.00284532	0.00409045	0.0053142	0.00652057	0.00770635	0.00876937	0.00980743	0.0108002	0.0117789	0.0127097	0.01367	0.0146654	0.0157068	0.0167707	0.0178895	0.0190364	0.0201638
[truncated: 42 more columns]

## Sheet: FAO Decreasing (mitigation)
	data available from FAOSTAT	1961	1962	1963	1964	1965	1966	1967	1968	1969	1970	1971	1972	1973	1974	1975	1976	1977	1978	1979	1980	1981	1982	1983	1984	1985	1986	1987	1988	1989	1990	1991	1992	1993	1994	1995	1996	1997	1998	1999	2000	2001	2002	2003	2004	2005	2006	2007	2008
emissions	CH4 (kt)	72522.1	73645.1	74399.5	75299.8	76652.7	78200.8	79816.2	80954.7	81281.2	81739.2	83089.9	84460.5	85506.4	87433.9	88722.2	89359.5	89750.9	90044.6	90691	91864.5	92614.5	93569.7	94087.1	94720.6	95149.4	95960.1	96000.5	96497.8	97775.5	98320.8	98396.1	97639.7	97215.9	97965.5	98209.8	98176.4	96414	96569.9	96818.1	97208.8	97251.1	98161.3	99298.3	100412	101463	102393	103268	104041
emissions	N2O (kt)	2202.98	2237.94	2267.67	2299.23	2353.23	2401.51	2458.13	2498.23	2514.63	2535.99	2585.84	2631.77	2662.15	2724.58	2771.86	2791.65	2803.82	2820.38	2849.54	2894.43	2920.41	2953.98	2972.34	2988.87	3006.11	3044.42	3064.39	3090.31	3143.98	3175.06	3175.51	3178.51	3172.52	3213.02	3236.46	3255.64	3201.61	3207.93	3236.65	3267.61	3275.49	3318.58	3353.82	3399.62	3448.48	3481.43	3522.57	3562.35
emissions	CH4 (Mt)	72.5221	73.6451	74.3995	75.2998	76.6527	78.2008	79.8162	80.9547	81.2812	81.7392	83.0899	84.4605	85.5064	87.4339	88.7222	89.3595	89.7509	90.0446	90.691	91.8645	92.6145	93.5697	94.0871	94.7206	95.1494	95.9601	96.0005	96.4978	97.7755	98.3208	98.3961	97.6397	97.2159	97.9655	98.2098	98.1764	96.414	96.5699	96.8181	97.2088	97.2511	98.1613	99.2983	100.412	101.463	102.393	103.268	104.041
emissions	N2O (Mt)	2.20298	2.23794	2.26767	2.29923	2.35323	2.40151	2.45813	2.49823	2.51463	2.53599	2.58584	2.63177	2.66215	2.72458	2.77186	2.79165	2.80382	2.82038	2.84954	2.89443	2.92041	2.95398	2.97234	2.98887	3.00611	3.04442	3.06439	3.09031	3.14398	3.17506	3.17551	3.17851	3.17252	3.21302	3.23646	3.25564	3.20161	3.20793	3.23665	3.26761	3.27549	3.31858	3.35382	3.39962	3.44848	3.48143	3.52257	3.56235
	Calculations
GWP100	CH4 (Gt) CO2e	2.03062	2.06206	2.08319	2.10839	2.14627	2.18962	2.23485	2.26673	2.27587	2.2887	2.32652	2.36489	2.39418	2.44815	2.48422	2.50207	2.51303	2.52125	2.53935	2.57221	2.5932	2.61995	2.63444	2.65218	2.66418	2.68688	2.68801	2.70194	2.73771	2.75298	2.75509	2.73391	2.72204	2.74303	2.74987	2.74894	2.69959	2.70396	2.71091	2.72185	2.72303	2.74852	2.78035	2.81154	2.84096	2.86702	2.89151	2.91314
GWP100	N2O (Gt) CO2e	0.583788	0.593053	0.600933	0.609296	0.623606	0.6364	0.651405	0.66203	0.666377	0.672036	0.685248	0.697419	0.70547	0.722014	0.734542	0.739788	0.743011	0.747402	0.755127	0.767025	0.773908	0.782804	0.78767	0.792052	0.79662	0.806772	0.812063	0.818933	0.833156	0.841392	0.841509	0.842305	0.840718	0.851451	0.857662	0.862744	0.848427	0.8501	0.857712	0.865918	0.868006	0.879423	0.888763	0.900899	0.913848	0.92258	0.933481	0.944022
GWP100	TOT (Gt) CO2e	2.61441	2.65512	2.68412	2.71769	2.76988	2.82602	2.88626	2.92876	2.94225	2.96073	3.01177	3.06231	3.09965	3.17016	3.21876	3.24185	3.25604	3.26865	3.29448	3.33923	3.36711	3.40275	3.42211	3.44423	3.4608	3.49366	3.50008	3.52087	3.57087	3.59437	3.5966	3.57622	3.56276	3.59449	3.60754	3.61168	3.54802	3.55406	3.56862	3.58776	3.59104	3.62794	3.66912	3.71244	3.75481	3.7896	3.82499	3.85716
GWP*	CH4 (Gt) CO2we																				3.02197	2.98345	3.01484	2.97333	2.8927	2.76285	2.67345	2.5431	2.56731	2.67488	2.58331	2.42976	2.20936	1.92623	1.86801	1.82315	1.77234	1.51384	1.45669	1.34853	1.30884	1.20054	1.25442	1.32324	1.41352	1.45032	1.56353	1.61529	1.56122
GWP + GWP*	TOT Gt CO2e +CO2we																				3.789	3.75736	3.79764	3.761	3.68475	3.55947	3.48022	3.35516	3.38624	3.50804	3.4247	3.27127	3.05166	2.76695	2.71946	2.68081	2.63508	2.36227	2.30679	2.20624	2.17476	2.06855	2.13384	2.212	2.31442	2.36416	2.48611	2.54877	2.50525
																													GWP cumulative Gt CO2e		0	3.5966	7.17282	10.7356	14.3301	17.9376	21.5493	25.0973	28.6514	32.22	35.8077	39.3988	43.0267	46.6958	50.4083	54.1631	57.9527	61.7777	65.6348
																													GWP* cumulative Gt CO2e +CO2we		0	3.27127	6.32293	9.08988	11.8093	14.4901	17.1252	19.4875	21.7943	24.0005	26.1753	28.2438	30.3777	32.5897	34.9041	37.2683	39.7544	42.3031	44.8084
																													implied temperature derived from GWP, °C		0	0.00161847	0.00322777	0.00483101	0.00644853	0.00807192	0.00969718	0.0112938	0.0128931	0.014499	0.0161135	0.0177295	0.019362	0.0210131	0.0226837	0.0243734	0.0260787	0.0278	0.0295357
																													implied temperature derived from GWP*, °C		0	0.00147207	0.00284532	0.00409045	0.0053142	0.00652057	0.00770635	0.00876937	0.00980743	0.0108002	0.0117789	0.0127097	0.01367	0.0146654	0.0157068	0.0167707	0.0178895	0.0190364	0.0201638
[truncated: 42 more columns]

## Sheet: CDR
	1990	1991	1992	1993	1994	1995	1996	1997	1998	1999	2000	2001	2002	2003	2004	2005	2006	2007	2008	2009	2010	2011	2012	2013	2014	2015	2016	2017	2018	2019	2020	2021	2022	2023	2024	2025	2026	2027	2028	2029	2030	2031	2032	2033	2034	2035	2036	2037	2038
Gt CO2e increasing scenario	3.59437	3.5966	3.57622	3.56276	3.59449	3.60754	3.61168	3.54802	3.55406	3.56862	3.58776	3.59104	3.62794	3.66912	3.71244	3.75481	3.7896	3.82499	3.85716	3.87048	3.87179	3.88706	3.92257	3.94116	3.96846	4.00428	4.05143	4.07873	4.09088	4.11977	4.17236	4.20082	4.25786	4.31576	4.37454	4.43421	4.49477	4.55626	4.61867	4.68203	4.74635	4.81164	4.87792	4.94521	5.01353	5.08288	5.15328	5.22476	5.29732
Gt CO2e constant scenario	3.59437	3.5966	3.57622	3.56276	3.59449	3.60754	3.61168	3.54802	3.55406	3.56862	3.58776	3.59104	3.62794	3.66912	3.71244	3.75481	3.7896	3.82499	3.85716	3.87048	3.87179	3.88706	3.92257	3.94116	3.96846	4.00428	4.05143	4.07873	4.09088	4.11977	4.17236	4.20082	4.20082	4.20082	4.20082	4.20082	4.20082	4.20082	4.20082	4.20082	4.20082	4.20082	4.20082	4.20082	4.20082	4.20082	4.20082	4.20082	4.20082
Gt CO2e mitigation scenario	3.59437	3.5966	3.57622	3.56276	3.59449	3.60754	3.61168	3.54802	3.55406	3.56862	3.58776	3.59104	3.62794	3.66912	3.71244	3.75481	3.7896	3.82499	3.85716	3.87048	3.87179	3.88706	3.92257	3.94116	3.96846	4.00428	4.05143	4.07873	4.09088	4.11977	4.17236	4.20082	4.06379	3.93125	3.80304	3.67902	3.55905	3.44301	3.33075	3.22216	3.11713	3.01552	2.91723	2.82215	2.73018	2.64121	2.55515	2.4719	2.39137
Gt CO2we increasing scenario	3.4247	3.27127	3.05166	2.76695	2.71946	2.68081	2.63508	2.36227	2.30679	2.20624	2.17476	2.06855	2.13384	2.212	2.31442	2.36416	2.48611	2.54877	2.50525	2.47907	2.46537	2.61052	2.7804	2.75133	2.81866	2.94325	3.31671	3.37781	3.38707	3.43954	3.61714	3.61167	3.71311	3.82105	3.94035	4.07786	4.22597	4.39025	4.61997	4.89171	5.11235	5.28426	5.51154	5.71006	5.8942	6.04464	6.27703	6.54509	6.76566
Gt CO2we constant scenario	3.4247	3.27127	3.05166	2.76695	2.71946	2.68081	2.63508	2.36227	2.30679	2.20624	2.17476	2.06855	2.13384	2.212	2.31442	2.36416	2.48611	2.54877	2.50525	2.47907	2.46537	2.61052	2.7804	2.75133	2.81866	2.94325	3.31671	3.37781	3.38707	3.43954	3.61714	3.61167	3.47637	3.34381	3.21877	3.10805	3.00397	2.91204	2.88147	2.88876	2.84074	2.73971	2.68968	2.60648	2.50439	2.36404	2.301	2.26892	2.18454
Gt CO2we mitigation scenario	3.4247	3.27127	3.05166	2.76695	2.71946	2.68081	2.63508	2.36227	2.30679	2.20624	2.17476	2.06855	2.13384	2.212	2.31442	2.36416	2.48611	2.54877	2.50525	2.47907	2.46537	2.61052	2.7804	2.75133	2.81866	2.94325	3.31671	3.37781	3.38707	3.43954	3.61714	3.61167	2.96777	2.34352	1.74317	1.17295	0.624669	0.103317	-0.342392	-0.736418	-1.1724	-1.64849	-2.06108	-2.4948	-2.93573	-3.40366	-3.78338	-4.1216	-4.50192
Gt CO2e scenario net 0 warming	3.59437	3.5966	3.57622	3.56276	3.59449	3.60754	3.61168	3.54802	3.55406	3.56862	3.58776	3.59104	3.62794	3.66912	3.71244	3.75481	3.7896	3.82499	3.85716	3.87048	3.87179	3.88706	3.92257	3.94116	3.96846	4.00428	4.05143	4.07873	4.09088	4.11977	4.17236	4.20082	4.08397	3.93913	3.79429	3.64945	3.50461	3.35976	3.21492	3.07008	2.92524	2.78039	2.63555	2.49071	2.34587	2.20103	2.05618	1.91134	1.7665
Gt CO2we scenario net 0 warming	3.4247	3.27127	3.05166	2.76695	2.71946	2.68081	2.63508	2.36227	2.30679	2.20624	2.17476	2.06855	2.13384	2.212	2.31442	2.36416	2.48611	2.54877	2.50525	2.47907	2.46537	2.61052	2.7804	2.75133	2.81866	2.94325	3.31671	3.37781	3.38707	3.43954	3.61714	3.61167	3.37199	3.15063	2.9368	2.73728	2.54441	2.36368	2.24431	2.16281	2.026	1.83616	1.69735	1.52534	1.33446	1.10531	0.953476	0.832599	0.659431
																															CDR rates, GWP100, Gt CO2e	0	0.173885	0.376631	0.580251	0.784759	0.990168	1.19649	1.40375	1.61195	1.82111	2.03124	2.24237	2.4545	2.66766	2.88185	3.0971	3.31341	3.53082
																															CDR rates, GWP100, Gt CO2e	0	0.116841	0.261683	0.406525	0.551368	0.69621	0.841052	0.985894	1.13074	1.27558	1.42042	1.56526	1.7101	1.85495	1.99979	2.14463	2.28947	2.43431
																															CDR rates, GWP100, Gt CO2e	0	-0.020181	-0.00788201	0.00874932	0.0295711	0.0544462	0.0832417	0.115829	0.152085	0.191888	0.235123	0.281678	0.331443	0.384314	0.440188	0.498968	0.560559	0.624868
																															CDR rates, GWP*, Gt CO2we	0	0.341116	0.670418	1.00355	1.34058	1.68156	2.02657	2.37566	2.7289	3.08636	3.4481	3.8142	4.18472	4.55974	4.93932	5.32355	5.71249	6.10623
																															CDR rates, GWP*, Gt CO2we	0	0.104381	0.193177	0.281973	0.370768	0.459564	0.54836	0.637156	0.725951	0.814747	0.903543	0.992339	1.08113	1.16993	1.25873	1.34752	1.43632	1.52511
																															CDR rates, GWP*, Gt CO2we	0	-0.404225	-0.807108	-1.19363	-1.56433	-1.91974	-2.26037	-2.5867	-2.89923	-3.19839	-3.48465	-3.75843	-4.02015	-4.2702	-4.50897	-4.73685	-4.9542	-5.16135
[truncated: 12 more columns]
